# Supplementary material for: The preventive effect of dexmedetomidine on paroxysmal sympathetic hyperactivity in severe traumatic brain injury patients who have undergone surgery: a retrospective study
Source: PeerJ. 2017 Feb 15;5:e2986. doi: 10.7717/peerj.2986 (PMC5314954; doi:10.7717/peerj.2986)
Supplement: Data S1 [file peerj-05-2986-s001.xlsx]

## Sheet: Sheet 1
No.	Group	Gender	Age	Pre-GCS	Diagnosis							Time from injury to surgery	Type of surgery					ICU stay	Die in ICU	CFS							DLT	PSH score	hospital stay	GCS exiting ICU	Discharge GCS	Discharge GOS	3 months GOS	Day of sedation	Dosage(mg)
					Cerebral contusion without hemorrhage	Hemorrhagic cerebral contusion	Acute subdural hematoma	Acute epidural hematoma	Skull fracture	Subarachnoid hemorrhage	Cerebral hernia		Decompressive craniectomy	Epidural hematoma clearing	Subdural hematoma clearing	Hemorrhagic contusion clearing	Lateral ventriculopuncture drainage			HR	RR	SBP	T	SWEATING	POSTURE	Total
1	0	1	24	8	0	1	0	0	1	1	0	3	0	0	0	1	1	7	0	2	2	2	3	2	2	13	10	23	16	13	15	4	5	5	-
2	0	1	50	5	0	1	1	1	1	1	1	6	1	1	1	1	1	15	1	3	1	1	2	1	1	9	6	15	15	D	D	1	1	5	-
3	0	1	59	8	0	1	1	1	0	1	0	7.5	1	1	1	1	1	7	0	0	0	2	0	0	0	2	2	4	16	14	14	4	5	5	-
4	0	0	51	8	0	1	1	0	0	0	0	7	1	0	1	1	1	9	0	0	1	1	0	1	0	3	3	6	21	10	10	3	4	5	-
5	0	1	26	3	0	0	1	0	1	1	1	2.5	1	0	1	0	1	2	1	1	0	0	0	0	0	1	0	1	2	D	D	1	1	1	-
6	0	0	38	5	0	1	1	1	1	1	1	2.5	1	1	1	1	1	1	1	0	1	0	0	0	0	1	0	1	1	D	D	1	1	1	-
7	0	1	42	4	0	1	0	1	1	1	1	4	1	1	0	1	1	7	1	0	0	0	0	0	1	1	0	1	7	D	D	1	1	5	-
8	0	1	53	6	1	0	1	1	1	1	0	5.5	1	1	1	0	1	21	0	1	0	1	1	0	1	4	2	6	30	12	13	3	3	5	-
9	0	0	31	5	0	1	1	1	1	1	0	5	1	1	1	0	1	26	0	1	0	0	2	1	1	5	2	7	38	8	9	3	3	11	-
10	0	1	44	8	0	1	0	0	1	1	0	5	1	0	0	1	1	13	0	1	1	0	1	1	2	6	3	9	22	10	11	3	5	5	-
11	0	1	61	8	1	0	1	0	0	1	0	8	1	0	1	0	1	10	0	1	1	0	0	0	0	2	0	2	18	10	11	3	5	6	-
12	0	1	44	8	0	1	1	0	1	1	0	6.5	1	0	1	1	1	18	0	3	2	1	3	0	1	10	8	18	28	10	11	3	3	5	-
13	0	1	58	3	1	0	1	1	0	1	0	7	1	1	1	0	1	47	0	3	2	1	2	2	1	11	8	19	61	5	5	2	2	6	-
14	0	0	27	8	0	0	1	0	1	0	0	4	1	0	1	0	1	14	0	0	0	0	1	0	0	1	1	2	23	14	15	5	5	6	-
15	0	0	31	5	0	0	1	1	1	0	1	6.5	1	1	1	0	1	61	0	2	3	2	3	2	2	14	11	25	76	5	5	2	2	10	-
16	0	0	50	8	0	1	1	0	1	1	0	4.5	1	0	1	1	1	17	0	1	0	0	0	0	0	1	1	2	23	15	15	4	4	5	-
17	0	1	29	7	1	0	1	1	1	1	0	7	1	1	1	0	1	19	0	0	1	1	1	1	1	5	2	7	30	8	9	3	3	5	-
18	0	1	66	3	0	1	1	1	1	1	1	3	1	1	1	1	1	1	1	0	1	0	0	0	0	1	0	1	1	D	D	1	1	1	-
19	0	0	46	3	0	1	1	1	0	1	0	4.5	1	1	1	1	1	60	0	1	1	1	1	2	3	9	4	13	74	6	6	2	2	11	-
20	0	1	33	5	0	1	1	1	1	0	1	4	1	1	1	0	1	14	1	1	1	0	1	1	1	5	2	7	14	D	D	1	1	7	-
21	0	1	63	7	0	1	1	0	1	1	1	7	1	0	1	1	1	37	0	1	1	2	1	0	1	6	5	11	47	10	10	3	3	12	-
22	0	0	25	6	0	0	1	0	0	1	1	7	1	0	1	0	1	40	0	0	1	0	1	0	0	2	1	3	50	10	10	3	3	9	-
23	0	1	80	8	0	1	1	0	1	1	0	3	1	0	1	1	1	15	0	0	1	0	0	0	2	3	0	3	23	12	13	4	4	5	-
24	0	1	25	5	0	1	1	0	1	1	1	6.5	1	0	1	1	1	65	0	3	3	3	3	3	2	17	10	27	80	5	5	2	2	5	-
25	0	0	18	8	0	1	1	0	1	1	0	6	1	0	1	1	1	17	0	2	0	1	2	0	1	6	5	11	27	10	11	3	3	5	-
26	0	1	22	6	0	1	1	1	1	1	1	3.5	1	1	1	1	1	6	1	0	0	0	1	0	0	1	0	1	6	D	D	1	1	5	-
27	0	0	54	7	1	0	1	0	1	1	0	6.5	1	0	1	0	1	16	0	0	1	1	0	0	0	2	2	4	25	10	11	3	4	5	-
28	0	1	54	7	0	1	1	0	0	1	0	6.5	1	0	1	1	1	20	0	0	0	1	0	0	1	2	3	5	28	12	13	4	4	5	-
29	0	1	76	6	1	0	1	0	1	1	1	5.5	1	0	1	0	1	41	0	1	1	2	1	1	0	6	1	7	54	7	7	3	3	5	-
30	0	1	58	5	0	1	1	0	0	1	0	4	1	0	1	1	1	22	0	3	1	2	3	2	2	13	11	24	35	5	6	2	2	10	-
31	0	1	71	5	0	1	1	1	1	1	1	3.5	1	1	1	1	1	1	1	1	0	0	0	0	0	1	0	1	1	D	D	1	1	1	-
32	0	0	39	8	0	1	0	0	1	1	0	7.5	1	0	0	1	1	10	0	1	0	0	1	0	0	2	2	4	17	12	13	4	5	5	-
33	0	1	56	5	0	1	1	0	0	1	0	3	1	0	1	1	1	22	0	2	3	3	2	2	2	14	9	23	35	5	6	2	2	12	-
34	0	0	50	8	0	0	0	1	1	1	0	8	1	1	0	0	1	13	0	0	0	1	1	0	0	2	1	3	22	12	13	4	5	5	-
35	0	1	52	7	1	0	1	0	1	0	1	7.5	1	0	1	0	1	23	0	2	1	1	2	3	3	12	10	22	35	8	8	3	3	13	-
36	0	0	43	6	0	0	1	1	1	1	1	5.5	1	1	1	0	1	49	0	3	0	1	1	1	1	7	2	9	59	10	10	3	3	8	-
37	0	0	51	7	1	0	1	0	0	1	1	5.5	1	0	1	0	1	22	0	2	3	1	1	1	0	8	4	12	34	8	8	3	3	7	-
38	0	1	61	7	1	0	1	0	1	1	0	5	1	0	1	0	1	15	0	0	0	0	0	0	0	0	0	0	21	15	15	5	5	6	-
39	0	0	51	7	0	1	0	0	0	1	0	2.5	1	0	0	1	1	15	0	0	0	1	0	0	0	1	0	1	21	15	15	4	4	5	-
40	0	1	21	8	0	0	1	0	1	1	0	7	1	0	1	0	1	8	0	0	0	1	1	0	0	2	1	3	17	11	12	3	5	5	-
41	1	1	27	8	1	0	1	0	1	1	0	4.5	1	0	1	0	1	8	0	2	1	1	3	2	2	11	5	16	15	15	15	4	4	5	4.4
42	1	1	50	8	1	0	1	1	1	1	1	7.5	0	1	1	0	1	7	0	1	2	0	0	1	1	5	4	9	18	15	15	4	5	5	3.2
43	1	1	53	8	1	0	1	0	0	1	0	8	1	0	1	1	1	7	0	0	1	0	1	0	0	2	3	5	14	15	15	4	4	5	2.4
44	1	1	53	8	1	0	0	1	1	1	0	2.5	1	1	0	0	1	8	0	1	0	0	0	0	0	1	1	2	16	15	15	4	5	5	5.6
45	1	0	27	8	0	1	1	0	1	1	0	4.5	1	0	1	1	1	11	0	0	2	1	1	1	0	5	1	6	21	14	15	4	5	5	5.2
46	1	1	42	8	0	1	1	0	1	1	0	3.5	1	0	1	1	1	7	0	0	1	0	0	0	0	1	1	2	25	14	15	5	5	5	9.6
47	1	1	61	8	0	1	0	0	1	1	0	4	1	0	0	1	1	9	0	2	0	0	0	0	0	2	0	2	17	15	15	5	5	5	4
48	1	1	63	3	0	1	1	1	1	1	1	3	1	1	1	0	1	1	1	0	1	0	0	0	0	1	0	1	1	D	D	1	1	1	0.4
49	1	1	66	3	0	1	1	0	0	1	1	3.5	1	0	1	1	1	42	0	2	2	1	3	0	3	11	9	20	62	3	3	2	2	8	4.4
50	1	1	23	8	0	0	1	1	1	0	0	3.5	0	1	1	0	1	7	0	0	2	0	0	1	1	4	2	6	13	15	15	5	5	5	6
51	1	1	48	4	0	1	1	0	1	1	1	4.5	1	0	1	1	1	1	1	0	1	0	0	0	0	1	0	1	1	D	D	1	1	1	1.2
52	1	0	33	7	0	1	0	0	0	1	0	4.5	1	0	0	1	1	18	0	0	0	1	1	1	0	3	3	6	26	11	12	3	4	5	5.6
53	1	0	53	7	1	0	1	0	0	1	0	4.5	1	0	1	0	1	16	0	2	1	1	0	0	1	5	1	6	26	10	11	3	4	5	5.6
54	1	1	58	8	0	1	1	0	1	1	0	4.5	1	0	1	1	1	15	0	0	0	0	0	1	0	1	0	1	21	15	15	5	5	5	6.4
55	1	1	39	8	0	1	1	0	0	1	0	7.5	1	0	1	1	1	16	0	1	0	0	0	2	1	4	2	6	26	8	9	3	4	5	2.8
56	1	1	61	6	0	1	0	1	1	1	1	4	1	1	0	1	1	50	0	2	3	1	0	3	3	12	6	18	64	6	6	2	2	10	4.4
57	1	1	61	8	0	0	0	0	1	0	0	8	1	0	0	0	1	6	0	0	0	0	0	0	0	0	0	0	14	15	15	5	5	5	3.2
58	1	1	42	8	0	0	0	1	1	0	0	7	1	1	0	0	1	10	0	1	0	0	0	0	0	1	0	1	17	13	14	4	5	5	3.2
59	1	1	75	5	0	1	1	1	0	0	0	4	1	1	1	1	1	26	0	3	1	2	0	3	2	11	6	17	36	9	9	3	3	8	4.4
60	1	0	45	7	0	1	1	1	1	1	0	7.5	1	1	1	0	1	21	0	0	1	1	1	0	1	4	3	7	32	11	12	3	3	6	4.8
61	1	1	34	5	0	1	1	0	0	1	1	3	1	0	1	0	1	10	1	1	1	0	1	0	1	4	2	6	10	D	D	1	1	5	6.4
62	1	1	19	7	0	1	1	1	1	1	0	8	1	1	1	0	1	21	0	0	0	2	0	0	0	2	2	4	29	13	14	3	3	6	6.4
63	1	0	29	8	0	0	0	1	1	1	0	5	1	1	0	0	1	9	0	0	0	1	0	0	0	1	0	1	15	15	15	5	5	5	4
64	1	0	41	4	0	1	1	1	1	1	1	3.5	1	1	1	1	1	2	1	0	1	0	0	0	0	1	0	1	2	D	D	1	1	1	1.2
65	1	1	62	4	0	1	1	0	1	1	1	3	1	0	1	1	1	8	1	1	0	1	0	1	0	3	3	6	8	D	D	1	1	5	4.4
66	1	1	46	8	0	0	1	0	1	1	0	5	1	0	1	0	1	8	0	0	0	1	0	0	0	1	1	2	17	12	13	4	5	5	3.2
67	1	0	21	3	0	1	1	0	1	1	0	5.5	1	0	1	1	1	47	0	0	0	0	1	1	0	2	3	5	60	8	8	3	3	9	6.8
68	1	1	70	8	1	0	0	0	1	1	0	4.5	1	0	0	0	1	8	0	0	0	0	1	2	0	3	2	5	17	12	13	4	5	5	3.6
69	1	1	46	3	0	1	1	0	1	0	1	8	1	0	1	0	1	2	1	0	1	0	0	0	0	1	0	1	2	D	D	1	1	1	0.4
70	1	1	52	7	1	0	1	1	1	1	0	2.5	1	1	1	0	1	19	0	0	0	0	1	0	0	1	1	2	27	13	14	4	4	6	4.8
71	1	1	25	3	0	1	1	0	0	1	1	2.5	1	0	1	1	1	1	1	0	0	0	0	0	0	0	0	0	1	D	D	1	1	1	0.4
72	1	0	45	8	1	0	1	0	0	1	0	7.5	1	0	1	0	1	10	0	0	0	0	0	0	1	1	1	2	19	13	14	4	5	5	5.2
73	1	1	55	8	1	0	0	1	1	1	0	3	1	1	0	0	1	14	0	0	0	0	1	0	0	1	0	1	21	13	14	4	5	5	6.4
74	1	1	39	8	0	1	1	0	1	1	0	4	1	0	1	1	1	17	0	0	1	1	0	0	0	2	1	3	27	12	13	4	4	5	5.2
75	1	0	57	6	0	1	1	0	1	1	1	6	1	0	1	1	1	55	0	0	0	0	1	1	0	2	3	5	67	9	9	3	3	13	7.2
76	1	1	22	8	1	0	0	0	0	1	0	6.5	1	0	0	0	1	7	0	1	0	0	1	0	2	4	2	6	14	11	12	3	5	5	5.6
77	1	0	46	6	0	1	1	1	1	1	1	3	1	1	1	1	1	13	1	2	1	1	1	0	1	6	2	8	13	D	D	1	1	5	5.2
78	1	0	41	7	1	0	1	1	0	1	0	4.5	1	1	1	0	1	20	0	0	1	0	0	2	1	4	2	6	31	10	11	3	3	6	7.2
79	1	1	53	5	0	1	1	0	0	1	0	5.5	1	0	1	1	1	22	0	0	1	2	1	1	0	5	2	7	32	10	10	3	3	12	8.8
80	1	1	69	8	0	0	0	1	1	0	0	5.5	1	1	0	0	1	13	0	0	1	0	1	0	1	3	4	7	21	11	12	3	4	5	6.8
81	1	1	49	4	0	1	1	0	1	1	0	3.5	1	0	1	1	1	26	0	2	1	1	1	0	1	6	1	7	37	10	10	3	4	7	6.4
82	1	0	36	4	0	1	1	0	1	1	0	8	1	0	1	1	1	26	0	0	1	0	0	0	0	1	3	4	37	10	10	3	4	7	4.4
83	1	1	86	8	0	1	0	0	1	1	0	7	1	0	0	1	1	14	0	0	0	1	0	0	0	1	1	2	22	10	11	3	4	5	4.8
84	1	0	51	4	0	1	1	0	0	1	1	7	1	0	1	1	1	1	1	0	0	1	0	0	0	1	0	1	1	D	D	1	1	1	1.2
85	1	1	53	4	1	0	1	1	1	1	0	3	1	1	1	0	1	23	0	0	0	1	0	1	0	2	2	4	33	10	10	3	4	7	10.4
86	1	1	26	4	0	1	1	1	1	1	1	6.5	1	1	1	0	1	1	1	0	1	0	0	0	0	1	0	1	1	D	D	1	1	1	0.4
87	1	1	52	6	1	0	1	0	1	1	0	6.5	1	0	1	0	1	19	0	0	1	1	1	2	2	7	6	13	30	6	7	2	3	5	2.4
88	1	1	57	5	0	1	1	0	1	0	0	7.5	1	0	1	1	1	21	0	1	1	0	1	1	2	6	2	8	34	6	7	2	3	6	6
89	1	1	66	7	1	0	1	0	1	1	0	6	1	0	1	0	1	15	0	2	1	1	0	0	1	5	1	6	23	11	12	3	4	5	6.4
90	1	1	47	4	0	1	1	1	0	1	0	3.5	1	1	1	1	1	47	0	0	1	1	1	1	1	5	2	7	59	10	10	3	3	15	11.2
